# Supplementary material for: Zwitterionic microgel preservation platform for circulating tumor cells in whole blood specimen
Source: Nat Commun. 2023 Aug 16;14:4958. doi: 10.1038/s41467-023-40668-1 (PMC10432405; doi:10.1038/s41467-023-40668-1)
Supplement: Supplementary file 3 — Supplementary Data 1 [file 41467_2023_40668_MOESM3_ESM.xlsx]

## Sheet: Supplementary Data
Detailed information of Regaent/Instrument of Molecular profiling analysis
	Experiment	Reagent/instrument	Manufacturer
	RNA Extraction	Trizol	Ambion/Invitrogen, USA
	RNA Integrity Number	RNA Nano 6000 Assay Kit of the Bioanalyzer 2100 system	Agilent Technologies, USA
	RNA Sequencing Libraries	NEBNext® Ultra™ RNA Library Prep Kit for Illumina®	NEB, USA
	Library Fragments Purification	AMPure XP system	Beckman Coulter, USA
	Amplification of cDNA	ABI2720	Applied Biosystems, USA
	Qualification of the effective concentration of Libraries	touch q-PCR system CFX96	BIO-RAD, USA
