# Supplementary material for: Zwitterionic microgel preservation platform for circulating tumor cells in whole blood specimen
Source: Nat Commun. 2023 Aug 16;14:4958. doi: 10.1038/s41467-023-40668-1 (PMC10432405; doi:10.1038/s41467-023-40668-1)
Supplement: Supplementary file 6 — Source Data [file 41467_2023_40668_MOESM6_ESM.xlsx]

## Sheet: Figure 2c
Figure 2c	x axis	y axis
	Angular Frequency (rad s-1)	G'	G‘’
	0.1	43.785	9.4616
	0.129	47.916	10.035
	0.167	52.497	11.233
	0.215	57.611	12.382
	0.278	62.791	13.653
	0.359	67.692	14.879
	0.464	72.624	16.069
	0.599	77.412	17.19
	0.774	81.705	18.231
	1	86.067	19.287
	1.29	90.202	20.303
	1.67	94.432	21.304
	2.15	98.676	22.316
	2.78	102.88	23.303
	3.59	107.26	24.335
	4.64	111.74	25.304
	5.99	116.35	26.325
	7.74	121.17	27.344
	10	126.17	28.408
	12.9	131.49	29.558
	16.7	137.24	30.939
	21.5	143.73	32.743
	27.8	151.08	34.123
	35.9	160.8	37.1
	46.4	174.81	42.403
	59.9	189.59	52.245
	77.4	205.45	70.378
	100	235.2	107.33

## Sheet: Figure 2d
Figure 2d	x axis	y axis
	Strain(%）	G'	G‘’
	0.0997	5844.6	872.28
	0.131	5839.4	869.48
	0.171	5828.1	867.53
	0.225	5825.7	866.84
	0.295	5821	866.74
	0.386	5817.9	868.68
	0.506	5812.8	871.72
	0.664	5806.2	875.54
	0.87	5795.4	880.67
	1.14	5776.9	886.4
	1.5	5751.3	894.24
	1.96	5713.1	905.04
	2.57	5653.2	919.6
	3.37	5572	947.99
	4.42	5415.4	1012.6
	5.8	5184.6	1094.2
	7.6	4881.6	1184.1
	9.96	4514	1286.2
	13.1	4088.4	1396.7
	17.1	3627.4	1485.1
	22.5	3136.6	1545.3
	29.4	2580.5	1564.5
	38.6	2018.7	1492.4
	50.6	1499.3	1335.6
	66.4	1044.2	1096.1
	87	684.42	925.21
	114	428.2	721
	150	209.35	580

## Sheet: Figure 2e
Figure 2e	x axis	y axis
	Time(s)	G'	G‘’
	20	5083.1	664.12
	30	5052.3	664.11
	40	5046.9	664.1
	50	5038.2	664.57
	60	5035.3	663.56
	70	5031.5	664.02
	80	5027.5	660.94
	90	5026.4	661.53
	100	5023.6	660.59
	106	216.02	212.06
	112	102.93	237.23
	118	88.969	227.06
	124	87.329	222.61
	130	91.715	223.17
	136	96.063	220.91
	142	95.368	210.31
	148	89.528	193
	154	81.616	176.66
	160	75.349	163.25
	180	416.74	296.75
	200	5190.7	646.51
	210	5273.6	638.52
	220	5264.9	639.41
	230	5262.2	634.02
	240	5262	639.05
	250	5263.8	631.76
	260	5269.7	630.52
	266	207.18	242.45
	272	110.879	226.27
	278	92.462	210.87
	284	86.859	203.57
	290	86.726	201.17
	296	87.989	199.34
	302	86.983	194.151
	308	83.494	186.58
	314	79.321	179.127
	320	75.717	172.332
	330	84.642	203.91
	360	4924.1	603.89
	370	4951.75	597.88
	380	4956.44	596.53
	390	4953.03	598.94
	400	4954.82	596.44
	410	4959.77	597.16
	420	4961.08	594.87
	426	132.024	222.256
	432	102.583	219.293
	438	95.375	212.033
	444	93.159	209.308
	450	93.361	209.497
	456	94.13	209.691
	462	93.858	207.955
	468	92.908	205.602
	474	91.476	203.24
	480	90.239	201.494
	490	98.798	220.225
	520	5158.1	617.35
	530	5179.81	612.73
	540	5186.45	612.56
	550	5186.4	615.47
	560	5191.98	614.28
	570	5199.37	616.26
	580	5203.71	614.63

## Sheet: Figure 2f
Figure 2f
Time (min) x axis	ZBVA (y)		CPDA (y)		PCB (y)		ZVA (y)		ZBA (y)		ZBVA-N (y)
0	100	0.01	100	0.012	100	0.25	100	1.22	100	0.25	100	0.42
30	87.2605	3.2502	51.3341	3.95131	43.4762	8.66688	57.5318	3.58699	56.2936	12.2539	91.1468	9.89972
60	74.9762	2.05265	30.9778	5.48179	27.0952	5.23176	38.996	9.71239	31.4405	14.9442	75.504	6.02735
90	61.2431	4.15281	20.1386	4.62391	15.754	6.1538	20.0595	3.06582	20.0357	9.21961	56.3294	7.75708

## Sheet: Figure 2g
Figure 2g
Time (min) x axis	ZBVA (y)		ZBVA-N (y)		PCB (y)		ZVA (y)		ZBA (y)		CPDA (y)
0	100	4.3	100	2.2	100	1.5	100	4.6	100	1.2	100	6.5
15	101	1.2	105	1.79	98	1.97	103	2.28	100	2.79	103	1.1
30	102	0.2	104	0.95	100	0.33	100	1.4	101	2.33	102	0.9
45	156	22	142	11	229	33	252	32	233	24	236	10.9
60	172	13	193	21	365	37	344	25	386	58	345	19
75	208	25	233	59	433	12	399	9	456	48	412	40
90	189	50	246	34	468	45	455	21	486	33	434	67
105	175	51	235	22	521	13	489	54	505	18	498	25
120	169	35	245	53	545	58	543	51	533	36	544	58
135	158	48	266	48	568	34	569	30	598	33	582	45
150	163	31	265	26	602	21	597	27	612	46	623	37

## Sheet: Figure 2h
Figure 2h
Time (day) x axis	CPDA (y)			ZBVA (y)			ZBVA-N (y)			PCB (y)
4	47.93	52.56	36.01	83.03	69	88.97	67.33	73.17	67.48	68.36	84.59	82.74
8	26.06	17.34	8.6	57.84	67.39	68.28	44.98	44.53	28.86	20.78	26.28	28.94

## Sheet: Figure 3a
Figure 3a
Time (day) x axis	CPDA (y)		ZBVA (y)		ZBVA-N (y)		PCB (y)		ZVA (y)		ZBA (y)
1	98.5	0.89	98.1	0.7	96.4	3.3	97.2	2.01	98.9	2.6	99.6	0.2
3	78.6	10.7	96.7	2.1	80.5	5.5	89.5	4.45	71.7	3.3	75.2	8.96
5	69.1	8.3	93.6	8.6	72.5	8.2	85.8	6.2	67.6	9.6	65.6	11.2
7	48.578	8.09599	90.78	2.11707	67.64	4.7763	76.468	4.97032	54.16	6.47711	52.68	7.14612

## Sheet: Figure 3b
Figure 3b
x axis	CPDA	ZBA	ZVA	PCB	ZBVA-N	ZBVA
y axis	95	94.5	92.3	64.5	74.8	57.4
	96.3	92.2	93.2	59.4	72.3	54.7
	96	95.4	94	63.2	71.4	56.6

## Sheet: Figure 3e
Figure 3e
	2,3-DPG Relative Value
Time (day, x)	CPDA (y)			ZBVA(y)
14	48	39	45	72	68	66
28	23	30	22	47	45	43
42	19	15.5	11	45	36.5	28
	H2O2 Relative Value
Time (day, x)	CPDA (y)			ZBVA(y)
14	198	155	166	114	118	100
28	257	259	302	190	157	160
42	346	429	416	212	206	250
	metHb Relative Value
Time (day, x)	CPDA (y)			ZBVA(y)
14	183	192	187	123	139	114
28	246	252	240	186	175	203
42	298	273	322	209	211	230

## Sheet: Figure 4a
	Figure 4a
	Day 1 CTC Viability			Day 3 CTC Viability			Day 5 CTC Viability			Day 7 CTC Viability
x axis	CPDA	ZBVA		CPDA	ZBVA		CPDA	ZBVA		CPDA	ZBVA
y axis	33.7	91.1		22.2	86.7		12.6	79.1		5.65	73.2
	41.7	91.7		15.2	88.2		6.53	77.8		7.8	74.8
	29.8	93.9		32.4	88.4		10.2	80.7		7.23	64
	33.1	92.3		38.7	85.5		8.38	75.2		8.19	54.4
	29.8	96.9		29.5	81.4		8.52	78.1		6.09	75.5
	32.2	96.7		26.5	84.1		9	68.8		7.27	70.8
	75.2	93.6		26.4	83.4		13.2	73.9		4.49	52.2
	73.1	97.6		32.4	88.6		8.99	84		8.2	74.4
	67	92.6		22.6	88.5		8.92	67.7		5.56	80.8
	29.2	94.5		18.2	85.4		4.04	77.5		6.9	63.9
	71.4	93.9		45	88.7		3.52	79.8		6.777	63.2
	29.7	94.7		44.4	89.7		2.62	80.6		10.7	60
	54	94		9.09	89.7		4.69	80.2		6.99	46.4
	49.6	90.4		40	88.4		4.78	81.4		5.68	44
	59.4	91.1		12.5	87		9.35	78.6		4.75	53.3
	53.6	92.7		28.6	88.3		6.85	69.9		6.71	62.5
	60	88.4		36.7	88		7.64	77.9		5.42	72.6
	51.3	90.5		23.7	85.9		6.94	72.1		0	73.9
	60.9	88.9		27.3	88		8.16	74		8.19	75.4
	44.4	91.7		0	86.9		8.74	77.9		2.64	72

[truncated: 36 more sheets: Figure 5a, Figure 5c, Figure 5d, Figure 5e, Figure 5f, Table 1, Supplementary Figure 2a, Supplementary Figure 2b, Supplementary Figure 3a, Supplementary Figure 3b, Supplementary Figure 3c, Supplementary Figure 3d, Supplementary Figure 4, Supplementary Figure 5, Supplementary Figure 6, Supplementary 7b, Supplementary 7c, Supplementary 7d, Supplementary 11a, Supplementary 11b …]
